# Supplementary material for: Transcriptional and apoptotic responses of THP-1 cells to challenge with toxigenic, and non-toxigenic Bacillus anthracis
Source: BMC Immunol. 2008 Nov 13;9:67. doi: 10.1186/1471-2172-9-67 (PMC2613145; doi:10.1186/1471-2172-9-67)
Supplement: Additional file 3 — Log ratios of genes evaluated in ANOVA (all adjusted P-values < 0.05). The data represent a comprehensive list of genes evaluated in ANOVA. [file 1471-2172-9-67-S3.xls]

## Sheet: Comparisons
Table A2. Log ratios of genes evaluated in ANOVA (all adjusted P-values < 0.05).
Gene ID	Gene Abbrev.	Gene Name	Function	DeltaSterne2hr1to1	DeltaSterne2hr1to10	Sterne2hr1to1	Sterne2hr1to10	DeltaSterne4hr1to1	DeltaSterne4hr1to10	Sterne4hr1to1	Sterne4hr1to10	CTRLS	DeltaSterne2hr1to1-CTRLS	DeltaSterne2hr1to10-CTRLS	DeltaSterne4hr1to1-CTRLS	DeltaSterne4hr1to10-CTRLS	Sterne2hr1to1-CTRLS	Sterne2hr1to10-CTRLS	Sterne4hr1to1-CTRLS	Sterne4hr1to10-CTRLS	DeltaSterne2hr1to1-Sterne2hr1to1	DeltaSterne2hr1to10-Sterne2hr1to10	DeltaSterne4hr1to1-Sterne4hr1to1	DeltaSterne4hr1to10-Sterne4hr1to10
NM_014977	ACINUS	apoptotic chromatin condensation inducer in the nucleus	Apoptosis	0.2817	0.7883	-0.005	0.19	0.744	0.0717	0.6717	0.6083	-0.0467	0.3283	0.835	0.0417	0.2367	0.7907	0.1183	0.7183	0.655	0.2867	0.5983	0.0723	-0.5367
NM_001618	ADPRT	ADP-ribosyltransferase (NAD+; poly (ADP-ribose) polymerase)	NA	0.03	-0.0733	-0.0533	0.0633	-0.25	-0.525	0.185	0.4733	-0.0325	0.0625	-0.0408	-0.0208	0.0958	-0.2175	-0.4925	0.2175	0.5058	0.0833	-0.1367	-0.435	-0.9983
NM_000029	AGT	angiotensinogen (serine (or cysteine) proteinase inhibitor, clade A (alpha-1 antiproteinase, antitrypsin), member 8)	NA	-0.115	-0.305	0.125	0.1617	-0.746	-0.67	0.0333	-0.1617	0.0667	-0.1817	-0.3717	0.0583	0.095	-0.8127	-0.7367	-0.0333	-0.2283	-0.24	-0.4667	-0.7793	-0.5083
NM_004040	ARHB	ras homolog gene family, member B	Oncogenes/TSGs	-0.0133	0.4067	0.165	0.3833	0.216	0.405	1.9683	1.9133	-0.0092	-0.0042	0.4158	0.1742	0.3925	0.2252	0.4142	1.9775	1.9225	-0.1783	0.0233	-1.7523	-1.5083
NM_004706	ARHGEF1	Rho guanine nucleotide exchange factor (GEF) 1	NA	0.07	-0.2183	-0.1267	0.15	-0.644	-1.1583	0.0633	-0.3217	-0.0392	0.1092	-0.1792	-0.0875	0.1892	-0.6048	-1.1192	0.1025	-0.2825	0.1967	-0.3683	-0.7073	-0.8367
NM_001710	BF	B-factor, properdin	NA	0.325	0.4367	-0.2783	-0.0883	0.348	0.5167	0.0667	0.1633	-0.0367	0.3617	0.4733	-0.2417	-0.0517	0.3847	0.5533	0.1033	0.2	0.6033	0.525	0.2813	0.3533
NM_001711	BGN	biglycan	NA	0.23	0.2	-0.1117	-0.1483	0.256	0.315	-0.0617	0.3333	0.0058	0.2242	0.1942	-0.1175	-0.1542	0.2502	0.3092	-0.0675	0.3275	0.3417	0.3483	0.3177	-0.0183
NM_001196	BID	BH3 interacting domain death agonist	Apoptosis	0.0583	-0.1467	0.09	-0.0717	-0.246	-0.1817	0.3667	0.39	-0.0192	0.0775	-0.1275	0.1092	-0.0525	-0.2268	-0.1625	0.3858	0.4092	-0.0317	-0.075	-0.6127	-0.5717
NM_004725	BUB3	BUB3 budding uninhibited by benzimidazoles 3 homolog (yeast)	cell proliferation	0	0.1267	0.05	-0.02	0.306	0.23	-0.185	-0.3467	0.0125	-0.0125	0.1142	0.0375	-0.0325	0.2935	0.2175	-0.1975	-0.3592	-0.05	0.1467	0.491	0.5767
NM_001753	CAV1	caveolin 1, caveolae protein, 22kDa	NA	0.0517	-0.01	-0.1833	-0.1833	0.144	0.3617	-0.1583	-0.055	0.0225	0.0292	-0.0325	-0.2058	-0.2058	0.1215	0.3392	-0.1808	-0.0775	0.235	0.1733	0.3023	0.4167
XM_034567	CCND2	cyclin D2	cell cycle	0.3367	0.495	0.1533	0.1867	0.7	0.5783	0.17	0.3517	0.0267	0.31	0.4683	0.1267	0.16	0.6733	0.5517	0.1433	0.325	0.1833	0.3083	0.53	0.2267
NM_033379	CDC2	cell division cycle 2, G1 to S and G2 to M	cell cycle	-0.0367	0.2333	-0.0617	0.055	0.42	0.375	-0.0283	-0.165	-0.0275	-0.0092	0.2608	-0.0342	0.0825	0.4475	0.4025	-0.0008	-0.1375	0.025	0.1783	0.4483	0.54
NM_003879	CFLAR	CASP8 and FADD-like apoptosis regulator	Apoptosis inhibitor	0.1183	0.1517	0.1767	0.28	-0.122	-0.0433	0.65	1.0817	0.005	0.1133	0.1467	0.1717	0.275	-0.127	-0.0483	0.645	1.0767	-0.0583	-0.1283	-0.772	-1.125
NM_001827	CKS2	CDC28 protein kinase regulatory subunit 2	NA	-0.1483	0.1617	-0.075	-0.1567	0.206	0.5067	-0.3217	-0.265	0.03	-0.1783	0.1317	-0.105	-0.1867	0.176	0.4767	-0.3517	-0.295	-0.0733	0.3183	0.5277	0.7717
NM_001865	COX7A2	cytochrome c oxidase subunit VIIa polypeptide 2 (liver)	NA	0.325	0.4133	0.025	-0.1383	0.302	0.2867	0.05	-0.0633	-0.0333	0.3583	0.4467	0.0583	-0.105	0.3353	0.32	0.0833	-0.03	0.3	0.5517	0.252	0.35
XM_030044	CSE1L	CSE1 chromosome segregation 1-like (yeast)	NA	0.21	0.2983	-0.0683	-0.1417	0.086	0.2383	-0.2217	-0.0833	0.0042	0.2058	0.2942	-0.0725	-0.1458	0.0818	0.2342	-0.2258	-0.0875	0.2783	0.44	0.3077	0.3217
NM_002089	CXCL2	chemokine (C-X-C motif) ligand 2	Oncogenes/TSGs	0.0533	0.355	0.3383	1.325	0.23	0.8833	2.5383	2.635	0.0192	0.0342	0.3358	0.3192	1.3058	0.2108	0.8642	2.5192	2.6158	-0.285	-0.97	-2.3083	-1.7517
U97105	DPYSL2	dihydropyrimidinase-like 2	NA	0.2	0.2783	-0.405	-0.01	0.344	0.4083	-0.0517	0.4483	-0.0275	0.2275	0.3058	-0.3775	0.0175	0.3715	0.4358	-0.0242	0.4758	0.605	0.2883	0.3957	-0.04
NM_004417	DUSP1	dual specificity phosphatase 1	NA	-0.19	0.23	0.0783	0.2033	0.154	0.2967	1.2417	1.0383	-0.0308	-0.1592	0.2608	0.1092	0.2342	0.1848	0.3275	1.2725	1.0692	-0.2683	0.0267	-1.0877	-0.7417
XM_009189	EEF2	eukaryotic translation elongation factor 2	NA	-0.0417	-0.1717	0.165	-0.1217	-0.556	-0.9883	-0.1867	-0.07	0.02	-0.0617	-0.1917	0.145	-0.1417	-0.576	-1.0083	-0.2067	-0.09	-0.2067	-0.05	-0.3693	-0.9183
NM_001416	EIF4A1	eukaryotic translation initiation factor 4A, isoform 1	Oncogenes/TSGs	-0.06	0.1233	-0.1667	-0.2	0.338	0.3017	-0.1733	-0.2717	0.0667	-0.1267	0.0567	-0.2333	-0.2667	0.2713	0.235	-0.24	-0.3383	0.1067	0.3233	0.5113	0.5733
NM_001417	EIF4B	eukaryotic translation initiation factor 4B	NA	-0.035	-0.0333	0.0233	0.055	-0.292	-0.305	0.15	0.5717	-0.0383	0.0033	0.005	0.0617	0.0933	-0.2537	-0.2667	0.1883	0.61	-0.0583	-0.0883	-0.442	-0.8767
NM_005239	ETS2	v-ets erythroblastosis virus E26 oncogene homolog 2 (avian)	Oncogenes/TSGs	0.195	0.1933	0.2367	0.325	-0.122	0.0433	0.6017	0.66	0.0383	0.1567	0.155	0.1983	0.2867	-0.1603	0.005	0.5633	0.6217	-0.0417	-0.1317	-0.7237	-0.6167
NM_005252	FOS	v-fos FBJ murine osteosarcoma viral oncogene homolog	chromatin function; Oncogenes/TSGs	-0.11	-0.0233	0.0517	0.0233	-0.09	0.05	1.3433	0.67	0.0333	-0.1433	-0.0567	0.0183	-0.01	-0.1233	0.0167	1.31	0.6367	-0.1617	-0.0467	-1.4333	-0.62
XM_009143	FOSB	FBJ murine osteosarcoma viral oncogene homolog B	chromatin function	0.1033	0.2017	0.1583	0.29	0.122	0.2417	0.825	1.1167	0.0225	0.0808	0.1792	0.1358	0.2675	0.0995	0.2192	0.8025	1.0942	-0.055	-0.0883	-0.703	-0.875
NM_005253	FOSL2	FOS-like antigen 2	chromatin function; Oncogenes/TSGs	-0.15	-0.4033	-0.2733	-0.0017	-0.458	-0.4683	1.6683	2.43	0.0058	-0.1558	-0.4092	-0.2792	-0.0075	-0.4638	-0.4742	1.6625	2.4242	0.1233	-0.4017	-2.1263	-2.8983
NM_015675	GADD45B	growth arrest and DNA-damage-inducible, beta	Apoptosis	0.2617	0.5283	0.3417	1.1083	0.11	0.3717	2.2067	2.3717	0.0058	0.2558	0.5225	0.3358	1.1025	0.1042	0.3658	2.2008	2.3658	-0.08	-0.58	-2.0967	-2
AI524330	GRIN2D	glutamate receptor - ionotropic - N-methyl D-aspartate 2D	Colon differential_MMC	0.41	0.1417	-0.4967	0.0017	-0.104	-0.3217	0.0967	0.5283	-0.08	0.49	0.2217	-0.4167	0.0817	-0.024	-0.2417	0.1767	0.6083	0.9067	0.14	-0.2007	-0.85
NM_033500	HK1	hexokinase 1	NA	0.0883	0.355	0.1717	0.1283	0.616	0.7867	0.05	0.135	0.0033	0.085	0.3517	0.1683	0.125	0.6127	0.7833	0.0467	0.1317	-0.0833	0.2267	0.566	0.6517
XM_044201	HSPA5	heat shock 70kDa protein 5 (glucose-regulated protein, 78kDa)	chromatin function	-0.125	0.005	-0.2067	-0.1667	0.08	0.315	-0.1417	-0.2433	-0.0208	-0.1042	0.0258	-0.1858	-0.1458	0.1008	0.3358	-0.1208	-0.2225	0.0817	0.1717	0.2217	0.5583
NM_006597	HSPA8	heat shock 70kDa protein 8	Oncogenes/TSGs	-0.52	-0.6333	-0.2033	-0.2783	-0.478	-0.64	0.1117	-0.3767	0.0475	-0.5675	-0.6808	-0.2508	-0.3258	-0.5255	-0.6875	0.0642	-0.4242	-0.3167	-0.355	-0.5897	-0.2633
NM_024013	IFNA1	interferon, alpha 1	NA	0.05	0.0167	-0.195	-0.0833	-0.1	-0.055	0.0567	0.4783	-0.01	0.06	0.0267	-0.185	-0.0733	-0.09	-0.045	0.0667	0.4883	0.245	0.1	-0.1567	-0.5333
NM_000629	IFNAR1	interferon (alpha, beta and omega) receptor 1	NA	0.0517	0.0783	0.0083	0.0183	0.046	0.1867	0.025	0.0867	0.02	0.0317	0.0583	-0.0117	-0.0017	0.026	0.1667	0.005	0.0667	0.0433	0.06	0.021	0.1
L41944	IFNAR2	interferon (alpha, beta and omega) receptor 2	NA	0.0883	-0.0167	0.2267	0.3483	-0.076	0.1683	0.58	0.7417	-0.0083	0.0967	-0.0083	0.235	0.3567	-0.0677	0.1767	0.5883	0.75	-0.1383	-0.365	-0.656	-0.5733
NM_002176	IFNB1	interferon, beta 1, fibroblast	NA	-0.0867	-0.1717	0.0417	0.025	-0.104	0.0283	0.0083	0.13	-0.0025	-0.0842	-0.1692	0.0442	0.0275	-0.1015	0.0308	0.0108	0.1325	-0.1283	-0.1967	-0.1123	-0.1017
NM_000619	IFNG	interferon, gamma	NA	-0.0383	-0.0167	-0.09	-0.075	-0.172	-0.13	-0.055	0.0167	0.0083	-0.0467	-0.025	-0.0983	-0.0833	-0.1803	-0.1383	-0.0633	0.0083	0.0517	0.0583	-0.117	-0.1467
NM_000416	IFNGR1	interferon gamma receptor 1	NA	-0.0117	-0.07	0.0317	-0.02	-0.038	-0.005	-0.085	-0.13	-0.035	0.0233	-0.035	0.0667	0.015	-0.003	0.03	-0.05	-0.095	-0.0433	-0.05	0.047	0.125
NM_005534	IFNGR2	interferon gamma receptor 2 (interferon gamma transducer 1)	NA	0.0817	0.0483	0.065	0.0733	0.026	0.09	0.0683	0.03	-0.0108	0.0925	0.0592	0.0758	0.0842	0.0368	0.1008	0.0792	0.0408	0.0167	-0.025	-0.0423	0.06
NM_002183	IL3RA	interleukin 3 receptor, alpha (low affinity)	NA	-0.0217	0.06	0.0383	0.03	-0.004	0.03	0.0133	-0.0217	-0.0125	-0.0092	0.0725	0.0508	0.0425	0.0085	0.0425	0.0258	-0.0092	-0.06	0.03	-0.0173	0.0517
AA035377	IL6R	interleukin 6 receptor	Colon differential_MMC	-0.1667	-0.0717	0.06	-0.1	-0.012	-0.1217	-0.0967	-0.0967	-0.0025	-0.1642	-0.0692	0.0625	-0.0975	-0.0095	-0.1192	-0.0942	-0.0942	-0.2267	0.0283	0.0847	-0.025
NM_002185	IL7R	interleukin 7 receptor	NA	-0.08	-0.2767	0.1817	0.0817	-0.096	-0.0533	-0.09	-0.1183	-0.0092	-0.0708	-0.2675	0.1908	0.0908	-0.0868	-0.0442	-0.0808	-0.1092	-0.2617	-0.3583	-0.006	0.065
NM_002192	INHBA	inhibin, beta A (activin A, activin AB alpha polypeptide)	NA	0.0067	0.1	0.0417	0.1567	0.03	0.185	1.13	1.7267	-0.0192	0.0258	0.1192	0.0608	0.1758	0.0492	0.2042	1.1492	1.7458	-0.035	-0.0567	-1.1	-1.5417
NM_002198	IRF1	interferon regulatory factor 1	chromatin function	0.0167	0.1633	0.05	0.125	0.08	0.065	0.005	0.1767	0.015	0.0017	0.1483	0.035	0.11	0.065	0.05	-0.01	0.1617	-0.0333	0.0383	0.075	-0.1117
XM_003522	IRF2	interferon regulatory factor 2	chromatin function	-0.0633	-0.06	0.045	-0.0717	0.012	-0.0433	-0.1783	-0.0983	0.005	-0.0683	-0.065	0.04	-0.0767	0.007	-0.0483	-0.1833	-0.1033	-0.1083	0.0117	0.1903	0.055
XM_003029	ITGB5	integrin, beta 5	NA	0.5433	0.4733	-0.0333	0.265	0.48	0.2533	0.4867	1.1217	-0.0058	0.5492	0.4792	-0.0275	0.2708	0.4858	0.2592	0.4925	1.1275	0.5767	0.2083	-0.0067	-0.8683
XM_058230	JUND	jun D proto-oncogene	Oncogenes/TSGs	0.4533	0.6267	0.5417	0.64	0.152	0.385	1.1017	1.1833	0.0192	0.4342	0.6075	0.5225	0.6208	0.1328	0.3658	1.0825	1.1642	-0.0883	-0.0133	-0.9497	-0.7983
NM_005556	KRT7	keratin 7	Up in Epithelial	0.0867	-0.0933	-0.1533	-0.415	-0.328	-0.5183	-0.06	0.1167	0.06	0.0267	-0.1533	-0.2133	-0.475	-0.388	-0.5783	-0.12	0.0567	0.24	0.3217	-0.268	-0.635
NM_005566	LDHA	lactate dehydrogenase A	Oncogenes/TSGs	0.0433	0.6417	0.0583	0.0267	1.014	1.6683	0.1433	0.4717	-0.0125	0.0558	0.6542	0.0708	0.0392	1.0265	1.6808	0.1558	0.4842	-0.015	0.615	0.8707	1.1967
AF288571	LEF1	lymphoid enhancer-binding factor 1	NA	0.0333	0.065	-0.18	-0.1083	0.268	0.4533	-0.1117	-0.06	-0.0358	0.0692	0.1008	-0.1442	-0.0725	0.3038	0.4892	-0.0758	-0.0242	0.2133	0.1733	0.3797	0.5133
XM_031818	LYN	v-yes-1 Yamaguchi sarcoma viral related oncogene homolog	Oncogenes/TSGs	0.1433	-0.1167	0.1017	0.1567	-0.308	-0.47	0.375	0.5917	0.0217	0.1217	-0.1383	0.08	0.135	-0.3297	-0.4917	0.3533	0.57	0.0417	-0.2733	-0.683	-1.0617
NM_002357	MAD	MAX dimerization protein 1	cell cycle	0.1067	0.1367	0.0917	0.18	0.1	0.17	0.905	0.895	-0.0058	0.1125	0.1425	0.0975	0.1858	0.1058	0.1758	0.9108	0.9008	0.015	-0.0433	-0.805	-0.725
NM_004759	MAPKAPK2	mitogen-activated protein kinase-activated protein kinase 2	NA	0.155	0.0617	0.23	0.4033	-0.33	-0.2667	0.3317	0.4433	-0.0208	0.1758	0.0825	0.2508	0.4242	-0.3092	-0.2458	0.3525	0.4642	-0.075	-0.3417	-0.6617	-0.71
XM_046543	MKPX	mitogen-activated protein kinase phosphatase x	Apoptosis	0.0583	0.525	-0.06	-0.0417	0.778	0.74	-0.0783	-0.085	0.0008	0.0575	0.5242	-0.0608	-0.0425	0.7772	0.7392	-0.0792	-0.0858	0.1183	0.5667	0.8563	0.825
NM_000179	MSH6	mutS homolog 6 (E. coli)	DNA damage repair	0.035	0.1267	-0.075	-0.14	0.19	0.2517	-0.1633	-0.165	0.0033	0.0317	0.1233	-0.0783	-0.1433	0.1867	0.2483	-0.1667	-0.1683	0.11	0.2667	0.3533	0.4167
XM_037657	MYC	v-myc myelocytomatosis viral oncogene homolog (avian)	cell cycle; Oncogenes/TSGs	-0.1017	-0.3217	-0.225	-0.5	-0.098	-0.0683	-0.7883	-0.6667	0.0267	-0.1283	-0.3483	-0.2517	-0.5267	-0.1247	-0.095	-0.815	-0.6933	0.1233	0.1783	0.6903	0.5983
XM_010767	NCKAP1	NCK-associated protein 1	Apoptosis	0.1017	0.1767	-0.0733	-0.0567	0.402	0.375	-0.0717	0.1	-0.0408	0.1425	0.2175	-0.0325	-0.0158	0.4428	0.4158	-0.0308	0.1408	0.175	0.2333	0.4737	0.275
NM_006156	NEDD8	neural precursor cell expressed, developmentally down-regulated 8	NA	-0.075	-0.1167	-0.1133	-0.29	-0.006	0.045	-0.46	-0.58	-0.0183	-0.0567	-0.0983	-0.095	-0.2717	0.0123	0.0633	-0.4417	-0.5617	0.0383	0.1733	0.454	0.625
XM_028204	NFKB1	nuclear factor of kappa light polypeptide gene enhancer in B-cells 1 (p105)	Apoptosis; Oncogenes/TSGs	-0.0067	0.1983	0.14	0.17	0.174	0.4767	0.9417	1.87	0.0092	-0.0158	0.1892	0.1308	0.1608	0.1648	0.4675	0.9325	1.8608	-0.1467	0.0283	-0.7677	-1.3933
NM_000269	NME1	non-metastatic cells 1, protein (NM23A) expressed in	Mmfinalgenesets	-0.0417	0.2133	0.0933	-0.035	0.322	0.3233	-0.0367	-0.3283	0.0133	-0.055	0.2	0.08	-0.0483	0.3087	0.31	-0.05	-0.3417	-0.135	0.2483	0.3587	0.6517
AL042759	NOXO1	NADPH oxidase organizer 1	NA	0.2433	0.165	0.0717	0.1817	0.03	-0.1883	0.6433	0.7517	0.0733	0.17	0.0917	-0.0017	0.1083	-0.0433	-0.2617	0.57	0.6783	0.1717	-0.0167	-0.6133	-0.94
XM_008855	NR2F6	nuclear receptor subfamily 2, group F, member 6	Oncogenes/TSGs	-0.0867	-0.0083	-0.105	-0.1567	0.248	0.3433	-0.1417	-0.1217	-0.0392	-0.0475	0.0308	-0.0658	-0.1175	0.2872	0.3825	-0.1025	-0.0825	0.0183	0.1483	0.3897	0.465
XM_053290	NR4A1	nuclear receptor subfamily 4, group A, member 1	NA	-0.03	0.8067	0.0317	0.9083	0.076	0.1417	2.2717	1.9483	0.0242	-0.0542	0.7825	0.0075	0.8842	0.0518	0.1175	2.2475	1.9242	-0.0617	-0.1017	-2.1957	-1.8067
XM_034725	NRP1	neuropilin 1	cell proliferation positive control	-0.0417	0.0983	-0.01	-0.06	0.21	0.4583	-0.0867	-0.0883	-0.0175	-0.0242	0.1158	0.0075	-0.0425	0.2275	0.4758	-0.0692	-0.0708	-0.0317	0.1583	0.2967	0.5467
NM_006107	OA48-18	acid-inducible phosphoprotein	Apoptosis	-0.1533	-0.1033	-0.1967	-0.1367	0.232	0.37	-0.3417	-0.4233	0.0208	-0.1742	-0.1242	-0.2175	-0.1575	0.2112	0.3492	-0.3625	-0.4442	0.0433	0.0333	0.5737	0.7933
AF092132	PAK2	p21 (CDKN1A)-activated kinase 2	NA	-0.0833	-0.255	0.1717	0.275	-0.294	-0.0433	0.21	0.1633	-0.0033	-0.08	-0.2517	0.175	0.2783	-0.2907	-0.04	0.2133	0.1667	-0.255	-0.53	-0.504	-0.2067
XM_056315	PCDH1	protocadherin 1 (cadherin-like 1)	Up in Epithelial	0.1733	0.5683	0.09	0.1017	0.81	0.51	0.2567	-0.095	0.0042	0.1692	0.5642	0.0858	0.0975	0.8058	0.5058	0.2525	-0.0992	0.0833	0.4667	0.5533	0.605
NM_002629	PGAM1	phosphoglycerate mutase 1 (brain)	NA	0.22	0.41	0.0367	-0.065	0.574	0.6217	-0.0983	-0.13	0.0242	0.1958	0.3858	0.0125	-0.0892	0.5498	0.5975	-0.1225	-0.1542	0.1833	0.475	0.6723	0.7517
NM_002659	PLAUR	plasminogen activator, urokinase receptor	NA	0.1633	0.185	0.1633	0.125	-0.066	0.055	0.935	1.2317	0.0233	0.14	0.1617	0.14	0.1017	-0.0893	0.0317	0.9117	1.2083	0	0.06	-1.001	-1.1767
NM_006115	PRAME	preferentially expressed antigen in melanoma	Breast differentially regulated	-0.3117	0.0017	-0.4433	-0.4367	0.384	0.47	-0.51	-0.3983	-0.0608	-0.2508	0.0625	-0.3825	-0.3758	0.4448	0.5308	-0.4492	-0.3375	0.1317	0.4383	0.894	0.8683
NM_002759	PRKR	protein kinase, interferon-inducible double stranded RNA dependent	NA	-0.0683	-0.0883	-0.07	-0.0683	-0.104	-0.0617	-0.08	-0.1733	-0.0342	-0.0342	-0.0542	-0.0358	-0.0342	-0.0698	-0.0275	-0.0458	-0.1392	0.0017	-0.02	-0.024	0.1117
NM_004705	PRKRIR	protein-kinase, interferon-inducible double stranded RNA dependent inhibitor, repressor of (P58 repressor)	cell proliferation negative control	0.0633	-0.0467	0.06	0.01	-0.038	-0.015	-0.0683	-0.0967	0.0317	0.0317	-0.0783	0.0283	-0.0217	-0.0697	-0.0467	-0.1	-0.1283	0.0033	-0.0567	0.0303	0.0817
NM_000963	PTGS2	prostaglandin-endoperoxide synthase 2 (prostaglandin G/H synthase and cyclooxygenase)	NA	0.0417	0.195	-0.215	0.08	0.098	0.0383	1.2333	1.38	-0.0817	0.1233	0.2767	-0.1333	0.1617	0.1797	0.12	1.315	1.4617	0.2567	0.115	-1.1353	-1.3417
NM_004648	PTPNS1	protein tyrosine phosphatase, non-receptor type substrate 1	plasma membrane	-0.0883	-0.3467	0.0117	0.0933	-0.476	-0.4767	0.32	0.2483	0.05	-0.1383	-0.3967	-0.0383	0.0433	-0.526	-0.5267	0.27	0.1983	-0.1	-0.44	-0.796	-0.725
XM_044320	PVRL2	poliovirus receptor-related 2 (herpesvirus entry mediator B)	invasive growth	-0.2383	-0.4067	0.1033	0.085	-0.378	-0.1533	0.05	-0.0067	0.0167	-0.255	-0.4233	0.0867	0.0683	-0.3947	-0.17	0.0333	-0.0233	-0.3417	-0.4917	-0.428	-0.1467
NM_014029	RAC2	ras-related C3 botulinum toxin substrate 2 (rho family, small GTP binding protein Rac2)	NA	-0.1583	-0.72	0.1733	-0.0017	-1.106	-1.08	0.1817	-0.4667	0.0892	-0.2475	-0.8092	0.0842	-0.0908	-1.1952	-1.1692	0.0925	-0.5558	-0.3317	-0.7183	-1.2877	-0.6133
NM_003979	RAI3	retinoic acid induced 3	Up in Epithelial	0.1067	0.3033	0.06	0.08	0.354	0.5767	-0.0117	0.15	-0.0133	0.12	0.3167	0.0733	0.0933	0.3673	0.59	0.0017	0.1633	0.0467	0.2233	0.3657	0.4267
NM_000998	RPL37A	ribosomal protein L37a	NA	-0.4367	-0.6867	0.0017	-0.1067	-0.738	-1.1733	-0.4267	-0.6483	-0.0867	-0.35	-0.6	0.0883	-0.02	-0.6513	-1.0867	-0.34	-0.5617	-0.4383	-0.58	-0.3113	-0.525
NM_002953	RPS6KA1	ribosomal protein S6 kinase, 90kDa, polypeptide 1	NA	-0.0767	-0.5883	-0.015	0.04	-0.732	-0.6567	-0.0833	-0.3	0.0292	-0.1058	-0.6175	-0.0442	0.0108	-0.7612	-0.6858	-0.1125	-0.3292	-0.0617	-0.6283	-0.6487	-0.3567
NM_005620	S100A11	S100 calcium binding protein A11 (calgizzarin)	cell proliferation negative control; Colon differential_MMC	0.01	0.0433	-0.1567	-0.2317	-0.134	-0.1833	-0.6233	-0.44	0.0233	-0.0133	0.02	-0.18	-0.255	-0.1573	-0.2067	-0.6467	-0.4633	0.1667	0.275	0.4893	0.2567
NM_021039	S100A11P	S100 calcium binding protein A11 pseudogene	TOX genes up in tox	-0.0683	0.1183	-0.0933	-0.1267	0.076	0.215	-0.36	-0.585	-0.005	-0.0633	0.1233	-0.0883	-0.1217	0.081	0.22	-0.355	-0.58	0.025	0.245	0.436	0.8
N56950	SLC12A2	solute carrier family 12 (sodium/potassium/chloride transporters), member 2	NA	0.2967	0.46	-0.1167	0.0217	0.248	-0.0317	-0.08	-0.04	-0.0567	0.3533	0.5167	-0.06	0.0783	0.3047	0.025	-0.0233	0.0167	0.4133	0.4383	0.328	0.0083
XM_032759	SPARC	secreted protein, acidic, cysteine-rich (osteonectin)	Breast up	0.275	0.8883	0.1317	0.5267	1.794	1.91	0.4467	0.7883	0.0092	0.2658	0.8792	0.1225	0.5175	1.7848	1.9008	0.4375	0.7792	0.1433	0.3617	1.3473	1.1217
NM_005419	STAT2	signal transducer and activator of transcription 2, 113kDa	NA	-0.0117	0.0683	-0.01	0.3133	0.5	0.5267	0.465	0.7883	0.0083	-0.02	0.06	-0.0183	0.305	0.4917	0.5183	0.4567	0.78	-0.0017	-0.245	0.035	-0.2617
NM_003150	STAT3	signal transducer and activator of transcription 3 (acute-phase response factor)	NA	-0.0917	-0.045	0.0217	-0.0133	0.152	0.1733	-0.0217	-0.015	-0.01	-0.0817	-0.035	0.0317	-0.0033	0.162	0.1833	-0.0117	-0.005	-0.1133	-0.0317	0.1737	0.1883
NM_004180	TANK	TRAF family member-associated NFKB activator	Apoptosis	0.19	-0.065	-0.0483	0.1983	-0.366	-0.37	0.3533	0.295	0.0183	0.1717	-0.0833	-0.0667	0.18	-0.3843	-0.3883	0.335	0.2767	0.2383	-0.2633	-0.7193	-0.665
XM_009779	TFF1	trefoil factor 1 (breast cancer, estrogen-inducible sequence expressed in)	NA	0.525	0.8883	0.2633	0.3367	1.488	1.68	0.4333	0.805	0.09	0.435	0.7983	0.1733	0.2467	1.398	1.59	0.3433	0.715	0.2617	0.5517	1.0547	0.875
NM_003247	THBS2	thrombospondin 2	NA	0.3317	0.9083	0.2933	0.4067	1.54	1.3533	0.285	0.6433	0.1133	0.2183	0.795	0.18	0.2933	1.4267	1.24	0.1717	0.53	0.0383	0.5017	1.255	0.71
NM_003260	TLE2	transducin-like enhancer of split 2 (E(sp1) homolog, Drosophila)	APC and ß-catenin	0.2283	0.255	-0.1833	-0.085	0.262	0.23	0.0467	0.2067	0.0117	0.2167	0.2433	-0.195	-0.0967	0.2503	0.2183	0.035	0.195	0.4117	0.34	0.2153	0.0233
XM_041847	TNF	tumor necrosis factor (TNF superfamily, member 2)	Apoptosis; Oncogenes/TSGs	1.5083	2.4833	1.6767	3.2083	0.806	1.2367	3.2167	2.6333	0.0408	1.4675	2.4425	1.6358	3.1675	0.7652	1.1958	3.1758	2.5925	-0.1683	-0.725	-2.4107	-1.3967
XM_007258	TNFAIP2	tumor necrosis factor, alpha-induced protein 2	Oncogenes/TSGs	0.1083	0.2683	0.1467	0.52	-0.024	0.245	1.02	1.7517	0.0133	0.095	0.255	0.1333	0.5067	-0.0373	0.2317	1.0067	1.7383	-0.0383	-0.2517	-1.044	-1.5067
XM_002762	TNFAIP6	tumor necrosis factor, alpha-induced protein 6	Oncogenes/TSGs	0.0967	0.5483	0.1317	0.7	0.196	0.5433	1.735	1.6033	0.0075	0.0892	0.5408	0.1242	0.6925	0.1885	0.5358	1.7275	1.5958	-0.035	-0.1517	-1.539	-1.06
XM_008679	TP53	tumor protein p53 (Li-Fraumeni syndrome)	cell proliferation negative control; cell cycle	0.4717	0.4	-0.1467	0.1833	0.716	0.36	0.035	0.5567	-0.0408	0.5125	0.4408	-0.1058	0.2242	0.7568	0.4008	0.0758	0.5975	0.6183	0.2167	0.681	-0.1967
NM_003295	TPT1	tumor protein, translationally-controlled 1	Oncogenes/TSGs	-0.1533	-0.13	0.3417	0.38	-0.466	-0.3283	-0.0767	0.0983	-0.0508	-0.1025	-0.0792	0.3925	0.4308	-0.4152	-0.2775	-0.0258	0.1492	-0.495	-0.51	-0.3893	-0.4267
NM_004620	TRAF6	TNF receptor-associated factor 6	NA	-0.11	-0.3133	0.1	0.2033	-0.25	-0.05	0.0217	0.005	0.0492	-0.1592	-0.3625	0.0508	0.1542	-0.2992	-0.0992	-0.0275	-0.0442	-0.21	-0.5167	-0.2717	-0.055
NM_003316	TTC3	tetratricopeptide repeat domain 3	TOX genes down in tox	-0.0033	0.235	0.075	0.0633	0.424	0.6867	-0.0517	0.0917	0.0133	-0.0167	0.2217	0.0617	0.05	0.4107	0.6733	-0.065	0.0783	-0.0783	0.1717	0.4757	0.595
NM_003331	TYK2	tyrosine kinase 2	NA	0.015	-0.4483	-0.01	-0.135	-0.438	-0.4883	0.095	0.0567	0.0042	0.0108	-0.4525	-0.0142	-0.1392	-0.4422	-0.4925	0.0908	0.0525	0.025	-0.3133	-0.533	-0.545
XM_012894	ZNF14	zinc finger protein 14 (KOX 6)	Apoptosis	0.2083	0.1667	-0.1133	-0.04	0.186	0.045	-0.0733	-0.0567	0.005	0.2033	0.1617	-0.1183	-0.045	0.181	0.04	-0.0783	-0.0617	0.3217	0.2067	0.2593	0.1017
XM_026993	ZYG	ZYG homolog	Colon differential_MMC	0.3	0.1767	-0.0517	-0.1767	-0.126	0.0667	-0.0717	0.59	0.0575	0.2425	0.1192	-0.1092	-0.2342	-0.1835	0.0092	-0.1292	0.5325	0.3517	0.3533	-0.0543	-0.5233
